# Supplementary material for: Comparison of LC-MS3 and LC-MRM Method for Quantifying Voriconazole and Its Application in Therapeutic Drug Monitoring of Human Plasma
Source: Molecules. 2022 Aug 31;27(17):5609. doi: 10.3390/molecules27175609 (PMC9457787; doi:10.3390/molecules27175609)
Supplement: Supplementary file 1 [file molecules-27-05609-s001.zip]

Archive with 1 entries (1 files):
- molecules-1842328-supplementary.pdf
